# Supplementary material for: Description and genome-wide analysis of Profundicola chukchiensis gen. nov., sp. nov., marine bacteria isolated from bottom sediments of the Chukchi Sea
Source: PLoS One. 2023 Jul 26;18(7):e0287346. doi: 10.1371/journal.pone.0287346 (PMC10370774; doi:10.1371/journal.pone.0287346)
Supplement: S1 File — (XLSX) [file pone.0287346.s003.xlsx]

## Sheet: KMM 9724T
The list of CAZymes predicted for the strain KMM 9724T using dbCAN3 meta server
Gene ID	EC#	HMMER	DIAMOND	dbCAN_sub	Signal Peptide	# of Tools
MDG4949369.1	-	GT9(72-304)+GT2(370-486)	GT2+GT9	GT9_e140+GT2	N	3
MDG4949392.1	-	CBM32(38-170)	CBM32	CBM32_e147	Y (1-19)	3
MDG4949394.1	-	GT2(6-171)	GT2	GT2	N	3
MDG4949399.1	-	GT51(69-245)	GT51	GT51_e181	N	3
MDG4949549.1	-	GH73(32-159)	CBM50+GH73	GH73_e88	Y (1-20)	3
MDG4949551.1	-	GT19(4-351)	GT19	GT19_e2	N	3
MDG4949592.1	-	GT30(45-208)	GT30	GT30_e55	N	3
MDG4949754.1	-	GT2(10-137)	GT2	GT2	N	3
MDG4949870.1	-	GT4(188-344)	GT4	GT4_e1527	N	3
MDG4949890.1	-	GT4(233-389)	GT4	GT4_e2476	N	3
MDG4949893.1	-	GT4(200-352)	GT4	GT4_e2685	N	3
MDG4949907.1	-	GT5(2-222)	GT5	GT5_e28	N	3
MDG4949946.1	-	GH13_20(120-501)	GH13_20	GH13_e199	Y (1-19)	3
MDG4950031.1	-	CE4(296-405)	CE4	CE4_e31	Y (1-23)	3
MDG4950123.1	-	GT28(199-357)	GT28	GT28_e43	N	3
MDG4950236.1	-	GH13_19(174-423)	GH13_19	GH13_e123	Y (1-22)	3
MDG4950255.1	-	GH171(73-419)	GH171	GH171_e3	Y (1-22)	3
MDG4950317.1	-	CE11(5-231)	CE11	CE11_e29	N	3
MDG4950348.1	3.2.1.68|2.4.1.25|3.2.1.-	GH13_11(171-523)	CBM48+GH13_11	CBM48_e3+GH13_e48	N	3
MDG4950500.1	-	GT2(10-152)	GT2	GT2	N	3
MDG4950665.1	-	GT5(2-467)	GT5	GT5_e30	N	3
MDG4950702.1	-	GT4(194-339)	GT4	GT4_e2566	N	3
MDG4950703.1	-	GH3(101-324)	GH3	GH3_e104	Y (1-19)	3
MDG4951041.1	-	GT35(177-478)	GT35	GT35_e2	N	3
MDG4951057.1	-	GH13(66-347)	GH13	GH13_e158	Y (1-26)	3
MDG4951075.1	2.4.1.18	GH13_8(221-505)	CBM48+GH13_8	CBM48_e32+GH13_e20	N	3
MDG4951093.1	-	GH13_10(389-711)	CBM48+GH13	CBM48_e54+GH13_e156	Y (1-19)	3
MDG4951121.1	-	GT2(4-165)	GT2	GT2	N	3
MDG4951126.1	-	GH13_20(91-469)	GH13_20	GH13_e199	N	3
MDG4951154.1	-	GT27(5-219)	GT2	GT2	N	3
MDG4951310.1	2.4.1.161	GH31(224-659)	GH31	GH31_e76	N	3
MDG4951347.1	-	GH13(118-495)	GH13	GH13_e63	N	3
MDG4951469.1	2.4.1.25	CBM20(2-79)+CBM20(131-209)+GH77(241-879)	CBM20+GH77	CBM20_e2+CBM20_e2+GH77_e22	N	3
MDG4949320.1	-	GT83(22-439)	N	GT83_e69	N	2
MDG4949420.1	-	GT4(3-122)	N	GT4_e774	N	2
MDG4949500.1	-	GT4(195-319)	N	GT4_e2236	N	2
MDG4949545.1	-	GT51(46-212)	N	GT51_e99	N	2
MDG4949699.1	-	CE14(6-111)	N	CE14_e27	N	2
MDG4949744.1	-	GT2(4-184)	N	GT2	N	2
MDG4949871.1	-	GT4(174-323)	N	GT4_e795	N	2
MDG4949884.1	-	GT2(28-158)	N	GT2	N	2
MDG4949888.1	-	GT4(1-137)	N	GT4_e795	N	2
MDG4950079.1	-	GT83(8-361)	N	GT83_e87	N	2
MDG4950298.1	-	GT4(192-342)	N	GT4_e1686	N	2
MDG4950501.1	-	GT83(4-455)	N	GT83_e70	N	2
MDG4950774.1	-	GH73(34-151)	N	GH73_e100	Y (1-24)	2
MDG4950838.1	-	GT9(74-286)	N	GT9_e65	N	2
MDG4951274.1	-	GH25(46-216)	N	GH25_e178	N	2
MDG4949711.1	-	N	GT4	GT4_e2572	N	2
MDG4949869.1	-	N	GT0	GT4_e3420	N	2
MDG4950000.1	-	N	CBM50	CBM50_e601+CBM50_e436	Y (1-19)	2
MDG4949867.1	N	GT56(60-345)	N	N	N	1
MDG4950542.1	N	AA3(38-542)	N	N	N	1
MDG4950543.1	N	AA3(40-542)	N	N	N	1
MDG4950919.1	N	CE1(387-631)	N	N	Y (1-21)	1
MDG4951039.1	N	GT83(12-338)	N	N	N	1
MDG4951139.1	N	CBM16(223-344)	N	N	Y (1-23)	1
MDG4949422.1	-	N	N	GT2	N	1
MDG4950311.1	-	N	N	CBM50_e391	N	1
MDG4951298.1	-	N	N	GT4_e3423	N	1
MDG4949479.1	N	N	GH39	N	Y (1-30)	1
MDG4949493.1	N	N	GH28	N	N	1
MDG4949523.1	N	N	GH28	N	N	1
MDG4949642.1	N	N	GT2	N	N	1
MDG4949896.1	N	N	GT4	N	N	1
MDG4950060.1	N	N	GH5_11	N	N	1
MDG4950106.1	N	N	GT58	N	N	1
MDG4950109.1	N	N	GH28	N	N	1
MDG4950224.1	N	N	GH101	N	N	1
MDG4950267.1	N	N	GT2	N	N	1
MDG4950344.1	N	N	CE8	N	N	1
MDG4950358.1	N	N	GH13_26	N	N	1
MDG4950578.1	N	N	GH1	N	N	1
MDG4950602.1	N	N	GT2	N	N	1
MDG4950688.1	N	N	GH13_11	N	N	1
MDG4950823.1	N	N	GH13	N	N	1
MDG4950843.1	N	N	GT2	N	N	1
MDG4951008.1	N	N	GH97	N	Y (1-22)	1
MDG4951015.1	N	N	GT4	N	N	1
MDG4951119.1	N	N	GT2	N	N	1
MDG4951172.1	N	N	GT4	N	N	1
MDG4951204.1	N	N	GH65	N	N	1
MDG4951215.1	N	N	GH13_30	N	N	1
MDG4951291.1	N	N	GH13_31	N	N	1
MDG4951407.1	N	N	GH1	N	N	1
MDG4951435.1	N	N	GH1	N	N	1
MDG4951450.1	N	N	GH13	N	N	1
MDG4951477.1	N	N	GH36	N	N	1
MDG4951523.1	N	N	GT83	N	N	1

## Sheet: KMM 9713
The list of CAZymes predicted for the strain KMM 9713 using dbCAN3 meta server
Gene ID	EC#	HMMER	DIAMOND	dbCAN_sub	Signal Peptide	# of Tools
MDG4944803.1	-	GT2(6-104)	GT2	GT2	N	3
MDG4944804.1	-	GT4(198-346)	GT4	GT4_e2685	N	3
MDG4944818.1	-	GT5(2-222)	GT5	GT5_e28	N	3
MDG4944857.1	-	GH13_20(120-501)	GH13_20	GH13_e199	Y (1-19)	3
MDG4944943.1	-	CE4(296-405)	CE4	CE4_e31	Y (1-23)	3
MDG4945041.1	-	GT28(199-357)	GT28	GT28_e43	N	3
MDG4945157.1	-	GH13_19(174-423)	GH13_19	GH13_e123	Y (1-22)	3
MDG4945180.1	-	GH171(73-419)	GH171	GH171_e3	Y (1-22)	3
MDG4945243.1	-	CE11(5-231)	CE11	CE11_e29	N	3
MDG4945273.1	3.2.1.68|2.4.1.25|3.2.1.-	GH13_11(171-523)	CBM48+GH13_11	CBM48_e3+GH13_e48	N	3
MDG4945420.1	-	GT2(10-152)	GT2	GT2	N	3
MDG4945472.1	-	GT30(45-208)	GT30	GT30_e55	N	3
MDG4945513.1	-	GT19(4-351)	GT19	GT19_e2	N	3
MDG4945515.1	-	GH73(32-159)	CBM50+GH73	GH73_e88	Y (1-20)	3
MDG4945662.1	-	GT51(69-245)	GT51	GT51_e181	N	3
MDG4945667.1	-	GT2(6-171)	GT2	GT2	N	3
MDG4945669.1	-	CBM32(38-170)	CBM32	CBM32_e147	Y (1-19)	3
MDG4945847.1	2.4.1.25	CBM20(2-80)+CBM20(131-209)+GH77(241-879)	CBM20+GH77	CBM20_e2+CBM20_e2+GH77_e22	N	3
MDG4945988.1	-	GT27(5-219)	GT2	GT2	N	3
MDG4946060.1	-	GT35(177-478)	GT35	GT35_e2	N	3
MDG4946076.1	-	GH13(66-347)	GH13	GH13_e158	Y (1-24)	3
MDG4946094.1	2.4.1.18	GH13_8(221-505)	CBM48+GH13_8	CBM48_e32+GH13_e20	N	3
MDG4946112.1	-	GH13_10(389-711)	CBM48+GH13	CBM48_e54+GH13_e156	Y (1-19)	3
MDG4946141.1	-	GT2(4-165)	GT2	GT2	N	3
MDG4946147.1	-	GH13_20(91-412)	GH13_20	GH13_e199	N	3
MDG4946491.1	-	GH3(101-324)	GH3	GH3_e104	Y (1-19)	3
MDG4946492.1	-	GT4(194-339)	GT4	GT4_e2566	N	3
MDG4946529.1	-	GT5(2-467)	GT5	GT5_e30	N	3
MDG4946762.1	-	GT2(10-140)	GT2	GT2	N	3
MDG4946835.1	-	GH13(118-491)	GH13	GH13_e63	N	3
MDG4946878.1	2.4.1.161	GH31(224-659)	GH31	GH31_e76	Y (1-19)	3
MDG4946922.1	-	GH13_10(570-803)	GH13	CBM48_e31+GH13_e156	Y (1-19)	3
MDG4947021.1	-	GT9(72-304)+GT2(370-486)	GT2+GT9	GT9_e140+GT2	N	3
MDG4944789.1	-	GT2(4-172)	N	GT2	N	2
MDG4944791.1	2.4.1.-	GT2(3-100)	N	GT2	N	2
MDG4944792.1	-	GT4(191-338)	N	GT4_e445	N	2
MDG4944793.1	-	GT2(8-142)	N	GT2	N	2
MDG4944794.1	2.4.1.-	GT2(13-148)	N	GT2	N	2
MDG4944796.1	-	GT4(205-350)	N	GT4_e1460	N	2
MDG4944797.1	-	GT4(204-346)	N	GT4_e1460	N	2
MDG4944799.1	-	GT4(180-331)	N	GT4_e1165	N	2
MDG4944800.1	-	GT4(186-337)	N	GT4_e2912	N	2
MDG4944802.1	-	GT4(188-327)	N	GT4_e3031	N	2
MDG4944999.1	-	GT83(7-362)	N	GT83_e87	N	2
MDG4945224.1	-	GT4(191-342)	N	GT4_e1686	N	2
MDG4945421.1	-	GT83(5-456)	N	GT83_e70	N	2
MDG4945520.1	-	GT51(46-212)	N	GT51_e99	N	2
MDG4945566.1	-	GT4(177-319)	N	GT4_e2236	N	2
MDG4945641.1	-	GT4(3-122)	N	GT4_e774	N	2
MDG4945779.1	-	GH73(34-151)	N	GH73_e100	Y (1-24)	2
MDG4946196.1	-	CE14(6-111)	N	CE14_e27	N	2
MDG4946298.1	-	GT9(74-286)	N	GT9_e65	N	2
MDG4946649.1	-	GT2(9-137)	N	GT2	N	2
MDG4946773.1	-	GT2(4-184)	N	GT2	N	2
MDG4946998.1	-	GT83(22-439)	N	GT83_e42	N	2
MDG4944911.1	-	N	CBM50	CBM50_e601+CBM50_e436	Y (1-19)	2
MDG4946184.1	-	N	GT4	GT4_e2572	N	2
MDG4945462.1	N	AA3(38-541)	N	N	N	1
MDG4946058.1	N	GT83(12-338)	N	N	N	1
MDG4946381.1	N	CE1(387-631)	N	N	Y (1-21)	1
MDG4945237.1	-	N	N	CBM50_e391	N	1
MDG4945639.1	-	N	N	GT2	N	1
MDG4946888.1	-	N	N	GT4_e3423	N	1
MDG4944807.1	N	N	GT4	N	N	1
MDG4944972.1	N	N	GH5_11	N	N	1
MDG4945023.1	N	N	GT58	N	N	1
MDG4945026.1	N	N	GH28	N	N	1
MDG4945145.1	N	N	GH101	N	N	1
MDG4945192.1	N	N	GT2	N	N	1
MDG4945271.1	N	N	CE8	N	N	1
MDG4945283.1	N	N	GH13_26	N	N	1
MDG4945543.1	N	N	GH28	N	N	1
MDG4945573.1	N	N	GH28	N	N	1
MDG4945687.1	N	N	GT2	N	N	1
MDG4945792.1	N	N	GT83	N	N	1
MDG4945839.1	N	N	GH36	N	N	1
MDG4945927.1	N	N	GH13_30	N	N	1
MDG4945938.1	N	N	GH65	N	N	1
MDG4945970.1	N	N	GT4	N	N	1
MDG4946139.1	N	N	GT2	N	N	1
MDG4946283.1	N	N	GH13	N	N	1
MDG4946303.1	N	N	GT2	N	N	1
MDG4946472.1	N	N	GH97	N	Y (1-25)	1
MDG4946479.1	N	N	GT4	N	N	1
MDG4946506.1	N	N	GH13_11	N	N	1
MDG4946591.1	N	N	GT2	N	N	1
MDG4946615.1	N	N	GH1	N	N	1
MDG4946895.1	N	N	GH13_31	N	N	1
MDG4946915.1	N	N	GH1	N	N	1
MDG4946945.1	N	N	GH1	N	N	1
MDG4946960.1	N	N	GH13	N	N	1
